# Supplementary material for: Murine cartilage microbial DNA deposition occurs rapidly following the introduction of a gut microbiome and changes with obesity, aging, and knee osteoarthritis
Source: GeroScience. 2023 Nov 9;46(2):2317–41. doi: 10.1007/s11357-023-01004-z (PMC10828335; doi:10.1007/s11357-023-01004-z)
Supplement: Supplementary file 1 — (XLSX 214 kb) [file 11357_2023_1004_MOESM1_ESM.xlsx]

## Sheet: ST1 PCR primers
Supplementary Table 1: PCR primer sequences
	Clade	Primer	Sequence (5′–3′)
	Illumina-recommended 16s amplification primers for deep sequencing	F	TCGTCGGCAGCGTCAGATGTGTATAAGAGACAGCCTACGGGNGGCWGCAG
		R	GTCTCGTGGGCTCGGAGATGTGTATAAGAGACAGGACTACHVGGGTATCTAATCC
	Alcaligenaceae	Al487F	ACTGCTGACGGTATCTGCAG
		Al880R	TACTAAGGCCTAACGGCCCC
	Bacteroidetes	Bac960F	GTTTAATTCGATGATACGCGAG
		Bac1100R	TTAASCCGACACCTCACGG
	Lactobacillales	LactoF	TGGAAACAGRTGCTAATACCG
		LactoR	GTCCATTGTGGAAGATTCCC
	Streptococcaceae	Str1	GTACAGTTGCTTCAGGACGTATC
		Str2	ACGTTCGATTTCATCACGTTG
	Turicibacteriales	TuriciF	CAGACGGGGACAACGATTGGA
		TuriciR	TACGCATCGTCGCCTTGGTA
	Verrucomicrobia	Ver1165F	TCAKGTCAGTATGGCCCTTAT
		Ver1263R	CAGTTTTYAGGATTTCCTCCGCC
	Universal	926F	AAACTCAAAKGAATTGACGG
		1062R	CTCACRRCACGAGCTGAC
	PCR cycling conditions were: 95°C for 10 mins, followed by 40 cycles of 95°C for 15 seconds and 60°C for 1 minute.

## Sheet: ST2 cartilage raw_counts
Sample	Group	Raw Counts	Supplementary Table 2: Cartilage raw counts
1	oldChow	332		Group	Mean	stDev	N	P value vs. old chow	P value vs. old HFD	P value vs. young chow	P value vs. young HFD	P value vs. young +DMM
2	oldChow	151022		old chow	28363.3	72637.9	6	n/a	0.318691	0.404	0.728886	0.363906
3	oldChow	8272		old HFD	61587.2	33869.8	5	0.318691	n/a	0.008	0.0428657	0.00669465
4	oldChow	9298		young chow	6709.17	45195.3	6	0.403502	0.00833312	n/a	0.168745	0.68364
5	oldChow	210		young HFD	14712	12011.5	6	0.728886	0.0428657	0.168745	n/a	0.111795
6	oldChow	1046		young +DMM	4800.67	7352.52	6	0.363906	0.00669465	0.68364	0.111795	n/a
7	oldHFD	83087
8	oldHFD	36489
9	oldHFD	28363
10	oldHFD	39335
11	oldHFD	120662
12	youngChow	495
13	youngChow	7534
14	youngChow	22593
15	youngChow	7020
16	youngChow	968
17	youngChow	1645
18	youngHFD	2532
19	youngHFD	2744
20	youngHFD	25417
21	youngHFD	12999
22	youngHFD	18378
23	youngHFD	53013
24	youngChow +DMM	237
25	youngChow +DMM	19549
26	youngChow +DMM	4153
27	youngChow +DMM	2503
28	youngChow +DMM	1346
29	youngChow +DMM	1016

## Sheet: ST3 cecal raw_counts
Sample	Group	Raw Counts	Supplementary Table 3: Cecal raw counts
1	oldChow	141931		Group	mean	stDev	N	P value vs. old chow	P value vs. old HFD	P value vs. young chow	P value vs. young HFD	P value vs. young +DMM
2	oldChow	132304		old chow	161666	28838.9	4	n/a	0.153262	0.0298272	0.000509912	0.306671
3	oldChow	181851		old HFD	227793	77491.2	5	0.153262	n/a	0.307111	0.00420615	0.475056
4	oldChow	190580		young chow	281973	86547.2	6	0.0298272	0.307111	n/a	0.0211818	0.0882224
5	oldHFD	297891		young HFD	418911	87191.6	6	0.000509912	0.00420615	0.0211818	n/a	0.0882224
6	oldHFD	112491		young +DMM	195805	55716.8	5	0.306671	0.475056	0.0882224	0.0882224	n/a
7	oldHFD	195218
8	oldHFD	237309
9	oldHFD	296054
10	youngHFD	543364
11	youngHFD	496456
12	youngHFD	333550
13	youngHFD	377742
14	youngHFD	429555
15	youngHFD	332798
16	youngChow	209551
17	youngChow	395551
18	youngChow	245771
19	youngChow	172215
20	youngChow	349502
21	youngChow	319250
22	youngChow +DMM	160302
23	youngChow +DMM	153630
24	youngChow +DMM	195518
25	youngChow +DMM	291085
26	youngChow +DMM	178488

## Sheet: ST4 cartilageAge
Supplementary Table 4: Cartilage young chow vs old chow results
Clade	Group	LDA-ES	P value
k__Bacteria.p__Proteobacteria.c__Gammaproteobacteria.o__Legionellales.f__Coxiellaceae.g__Rickettsiella	youngChow	5.34932	0.0222296
k__Bacteria.p__Proteobacteria.c__Gammaproteobacteria.o__Legionellales.f__Coxiellaceae	youngChow	5.34932	0.0222296
k__Bacteria.p__Proteobacteria.c__Gammaproteobacteria.o__Legionellales	youngChow	5.34932	0.0222296
k__Bacteria.p__Bacteroidetes.c__Bacteroidia.o__Bacteroidales.f__Rikenellaceae	oldChow	4.47031	0.00334562
k__Bacteria.p__Verrucomicrobia	oldChow	4.73131	0.00369988
k__Bacteria.p__Verrucomicrobia.c__Verrucomicrobiae.o__Verrucomicrobiales	oldChow	4.71538	0.00611748
k__Bacteria.p__Verrucomicrobia.c__Verrucomicrobiae.o__Verrucomicrobiales.f__Verrucomicrobiaceae	oldChow	4.71589	0.00611748
k__Bacteria.p__Verrucomicrobia.c__Verrucomicrobiae	oldChow	4.71535	0.00611748
k__Bacteria.p__Verrucomicrobia.c__Verrucomicrobiae.o__Verrucomicrobiales.f__Verrucomicrobiaceae.g__Akkermansia	oldChow	4.71543	0.00611748
k__Bacteria.p__Firmicutes.c__Bacilli.o__Lactobacillales	oldChow	4.85826	0.00648531
k__Bacteria.p__Firmicutes.c__Bacilli.o__Lactobacillales.f__Lactobacillaceae.g__Lactobacillus	oldChow	4.83134	0.00987554
k__Bacteria.p__Firmicutes.c__Bacilli.o__Lactobacillales.f__Lactobacillaceae	oldChow	4.83126	0.00987554
k__Bacteria.p__Firmicutes.c__Clostridia.o__Clostridiales.f__Clostridiaceae	oldChow	4.51543	0.0131951
k__Bacteria.p__Firmicutes	oldChow	5.22656	0.0163092
k__Bacteria.p__Cyanobacteria	oldChow	4.40762	0.0222296
k__Bacteria.p__Firmicutes.c__Bacilli.o__Turicibacterales.f__Turicibacteraceae	oldChow	4.75566	0.0239683
k__Bacteria.p__Firmicutes.c__Bacilli.o__Turicibacterales	oldChow	4.75843	0.0239683
k__Bacteria.p__Firmicutes.c__Bacilli.o__Turicibacterales.f__Turicibacteraceae.g__Turicibacter	oldChow	4.76136	0.0239683

## Sheet: ST5 cartilageHFD
Supplementary Table 5: Cartilage young chow vs young HFD
Clade	Group	LDA-ES	P value
k__Bacteria.p__Verrucomicrobia.c__Verrucomicrobiae.o__Verrucomicrobiales	youngHFD	4.76133	0.00369988
k__Bacteria.p__Verrucomicrobia.c__Verrucomicrobiae.o__Verrucomicrobiales.f__Verrucomicrobiaceae	youngHFD	4.76231	0.00369988
k__Bacteria.p__Verrucomicrobia.c__Verrucomicrobiae	youngHFD	4.76175	0.00369988
k__Bacteria.p__Verrucomicrobia.c__Verrucomicrobiae.o__Verrucomicrobiales.f__Verrucomicrobiaceae.g__Akkermansia	youngHFD	4.76057	0.00369988
k__Bacteria.p__Verrucomicrobia	youngHFD	4.75927	0.00369988
k__Bacteria.p__Firmicutes.c__Clostridia.o__Clostridiales.f__Ruminococcaceae.g__Oscillospira	youngHFD	4.6222	0.00611748
k__Bacteria.p__Firmicutes.c__Clostridia.o__Clostridiales.f__Ruminococcaceae	youngHFD	4.69154	0.00611748
k__Bacteria.p__Bacteroidetes.c__Bacteroidia.o__Bacteroidales	youngHFD	4.72164	0.0104056
k__Bacteria.p__Bacteroidetes.c__Bacteroidia	youngHFD	4.72164	0.0104056
k__Bacteria.p__Firmicutes.c__Clostridia.o__Clostridiales	youngHFD	4.97171	0.0104056
k__Bacteria.p__Firmicutes.c__Clostridia	youngHFD	4.97171	0.0104056
k__Bacteria.p__Firmicutes.c__Clostridia.o__Clostridiales.f__Ruminococcaceae.g__	youngHFD	4.07713	0.0131951
k__Bacteria.p__Firmicutes.c__Clostridia.o__Clostridiales.f__Clostridiaceae	youngHFD	4.40583	0.0131951
k__Bacteria.p__Firmicutes.c__Clostridia.o__Clostridiales.f__Clostridiaceae.g__	youngHFD	4.31108	0.0131951
k__Bacteria.p__Firmicutes.c__Bacilli.o__Lactobacillales.f__Lactobacillaceae.g__Lactobacillus	youngHFD	4.51834	0.0155676
k__Bacteria.p__Firmicutes.c__Bacilli.o__Lactobacillales.f__Lactobacillaceae	youngHFD	4.51797	0.0155676
k__Bacteria.p__Bacteroidetes.c__Bacteroidia.o__Bacteroidales.f__S24_7	youngHFD	4.53061	0.0161224
k__Bacteria.p__Firmicutes.c__Clostridia.o__Clostridiales.f__.g__	youngHFD	4.66163	0.0163092
k__Bacteria.p__Firmicutes.c__Bacilli.o__Lactobacillales	youngHFD	4.75233	0.0163092
k__Bacteria.p__Firmicutes.c__Clostridia.o__Clostridiales.f__	youngHFD	4.66163	0.0163092
k__Bacteria.p__Bacteroidetes.c__Bacteroidia.o__Bacteroidales.f__Rikenellaceae	youngHFD	4.41798	0.0200963
k__Bacteria.p__Firmicutes.c__Clostridia.o__Clostridiales.f__Ruminococcaceae.g__Ruminococcus	youngHFD	4.60343	0.0222296
k__Bacteria.p__Tenericutes.c__Mollicutes.o__RF39.f__	youngHFD	4.21686	0.0222296
k__Bacteria.p__Proteobacteria.c__Betaproteobacteria.o__Burkholderiales.f__Alcaligenaceae	youngHFD	4.17927	0.0222296
k__Bacteria.p__Tenericutes.c__Mollicutes.o__RF39	youngHFD	4.21686	0.0222296
k__Bacteria.p__Firmicutes.c__Clostridia.o__Clostridiales.f__Clostridiaceae.g__Clostridium	youngHFD	4.07134	0.0222296
k__Bacteria.p__Firmicutes.c__Clostridia.o__Clostridiales.f__Lachnospiraceae.g___Ruminococcus_	youngHFD	4.42369	0.0222296
k__Bacteria.p__Proteobacteria.c__Betaproteobacteria.o__Burkholderiales.f__Alcaligenaceae.g__Sutterella	youngHFD	4.17927	0.0222296
k__Bacteria.p__Tenericutes	youngHFD	4.23023	0.0222296
k__Bacteria.p__Tenericutes.c__Mollicutes	youngHFD	4.23023	0.0222296
k__Bacteria.p__Proteobacteria.c__Gammaproteobacteria	youngChow	5.3578	0.0277684
k__Bacteria.p__Bacteroidetes	youngHFD	4.62982	0.037373
k__Bacteria.p__Bacteroidetes.c__Bacteroidia.o__Bacteroidales.f__Bacteroidaceae	youngHFD	4.18695	0.0495102
k__Bacteria.p__Bacteroidetes.c__Bacteroidia.o__Bacteroidales.f__Bacteroidaceae.g__Bacteroides	youngHFD	4.19238	0.0495102

## Sheet: ST6 cartilageDMM
Supplementary Table 6: cartilage young chow noDMM vs. young chow +DMM
Clade	Group	LDA-ES	P value
k__Bacteria.p__Actinobacteria.c__Actinobacteria.o__Actinomycetales.f__Pseudonocardiaceae.g__Prauserella	youngChow+DMM	4.56459	0.00282232
k__Bacteria.p__Actinobacteria.c__Actinobacteria.o__Actinomycetales.f__Pseudonocardiaceae	youngChow+DMM	4.56459	0.00282232
k__Bacteria.p__Actinobacteria.c__Rubrobacteria.o__Rubrobacterales.f__Rubrobacteraceae.g__Rubrobacter	youngChow+DMM	4.30653	0.011164
k__Bacteria.p__Actinobacteria.c__Rubrobacteria.o__Rubrobacterales	youngChow+DMM	4.30653	0.011164
k__Bacteria.p__Actinobacteria.c__Rubrobacteria	youngChow+DMM	4.30652	0.011164
k__Bacteria.p__Actinobacteria.c__Rubrobacteria.o__Rubrobacterales.f__Rubrobacteraceae	youngChow+DMM	4.30652	0.011164
k__Bacteria.p__Firmicutes.c__Bacilli.o__Lactobacillales.f__Lactobacillaceae.g__Lactobacillus	youngChow+DMM	4.91059	0.0270301
k__Bacteria.p__Firmicutes.c__Bacilli.o__Lactobacillales.f__Lactobacillaceae	youngChow+DMM	4.91066	0.0270301
k__Bacteria.p__Firmicutes.c__Bacilli.o__Turicibacterales.f__Turicibacteraceae	youngChow+DMM	4.77547	0.0270301
k__Bacteria.p__Firmicutes.c__Bacilli.o__Turicibacterales	youngChow+DMM	4.77253	0.0270301
k__Bacteria.p__Firmicutes.c__Bacilli.o__Turicibacterales.f__Turicibacteraceae.g__Turicibacter	youngChow+DMM	4.76776	0.0270301
k__Bacteria.p__Firmicutes.c__Bacilli.o__Bacillales.f__Bacillaceae.g__Bacillus	youngChow+DMM	4.91106	0.0366275
k__Bacteria.p__Actinobacteria.c__Actinobacteria.o__Actinomycetales.f__Micrococcaceae	youngChow+DMM	4.47101	0.0366275
k__Bacteria.p__Firmicutes.c__Bacilli.o__Bacillales.f__Bacillaceae	youngChow+DMM	4.84195	0.0366275
k__Bacteria.p__Bacteroidetes.c__Bacteroidia.o__Bacteroidales.f__S24_7	youngChow+DMM	4.70529	0.0441256
k__Bacteria.p__Proteobacteria.c__Gammaproteobacteria.o__Legionellales.f__Coxiellaceae.g__Rickettsiella	youngChow	5.37864	0.0344638
k__Bacteria.p__Proteobacteria.c__Gammaproteobacteria.o__Legionellales.f__Coxiellaceae	youngChow	5.37864	0.0344638

## Sheet: ST7 cartilageHFDold
Supplementary Table 7: cartilage old chow vs old HFD
Clade	Group	LDA-ES	P value
k__Bacteria.p__Firmicutes.c__Erysipelotrichi	oldHFD	3.53029	0.0040752
k__Bacteria.p__Firmicutes.c__Erysipelotrichi.o__Erysipelotrichales.f__Erysipelotrichaceae.g__	oldHFD	3.35624	0.0040752
k__Bacteria.p__Firmicutes.c__Erysipelotrichi.o__Erysipelotrichales	oldHFD	3.52971	0.0040752
k__Bacteria.p__Firmicutes.c__Erysipelotrichi.o__Erysipelotrichales.f__Erysipelotrichaceae	oldHFD	3.53019	0.0040752
k__Bacteria.p__Bacteroidetes.c__Bacteroidia.o__Bacteroidales.f__Rikenellaceae	oldHFD	4.54784	0.0105871
k__Bacteria.p__Tenericutes.c__Mollicutes.o__Anaeroplasmatales	oldHFD	3.0618	0.011164
k__Bacteria.p__Firmicutes.c__Erysipelotrichi.o__Erysipelotrichales.f__Erysipelotrichaceae.g__Allobaculum	oldHFD	3.16541	0.011164
k__Bacteria.p__Firmicutes.c__Clostridia.o__Clostridiales.f__Clostridiaceae.g__02d06	oldHFD	3.67141	0.011164
k__Bacteria.p__Tenericutes.c__Mollicutes.o__Anaeroplasmatales.f__Anaeroplasmataceae.g__Anaeroplasma	oldHFD	3.06181	0.011164
k__Bacteria.p__Tenericutes.c__Mollicutes.o__Anaeroplasmatales.f__Anaeroplasmataceae	oldHFD	3.0618	0.011164
k__Bacteria.p__Firmicutes.c__Clostridia.o__Clostridiales.f__Ruminococcaceae.g__Ruminococcus	oldHFD	3.20561	0.0151272
k__Bacteria.p__Firmicutes.c__Clostridia.o__Clostridiales.f__Clostridiaceae.g__Clostridium	oldHFD	3.96516	0.016605
k__Bacteria.p__Firmicutes.c__Clostridia.o__Clostridiales.f__Lachnospiraceae.g__Blautia	oldHFD	2.97907	0.0220436
k__Bacteria.p__Actinobacteria.c__Coriobacteriia.o__Coriobacteriales.f__Coriobacteriaceae.g__Adlercreutzia	oldHFD	3.8913	0.0249325
k__Bacteria.p__Proteobacteria.c__Betaproteobacteria.o__Burkholderiales.f__Alcaligenaceae	oldHFD	3.87725	0.0270301
k__Bacteria.p__Proteobacteria.c__Betaproteobacteria.o__Burkholderiales.f__Alcaligenaceae.g__Sutterella	oldHFD	3.89123	0.0270301
k__Bacteria.p__Firmicutes.c__Erysipelotrichi.o__Erysipelotrichales.f__Erysipelotrichaceae.g__Clostridium	oldHFD	3.60892	0.0366275
k__Bacteria.p__Proteobacteria.c__Betaproteobacteria.o__Burkholderiales	oldHFD	3.88783	0.0441256
k__Bacteria.p__Proteobacteria.c__Betaproteobacteria	oldHFD	3.89984	0.0441256

## Sheet: ST8 cecalAge
Supplementary Table 8: cecal young chow vs old chow
Clade	Group	LDA-ES	P value
k__Bacteria.p__Firmicutes.c__Clostridia.o__Clostridiales	young_chow	4.89403	0.0105152
k__Bacteria.p__Firmicutes.c__Clostridia.o__Clostridiales.f__Ruminococcaceae	young_chow	4.47338	0.0105152
k__Bacteria.p__Firmicutes.c__Clostridia	young_chow	4.91113	0.0105152
k__Bacteria.p__Firmicutes.c__Clostridia.o__Clostridiales.f__Lachnospiraceae.g__Dorea	young_chow	3.02017	0.0105152
k__Bacteria.p__Firmicutes.c__Clostridia.o__Clostridiales.f__Ruminococcaceae.g__Ruminococcus	young_chow	3.48742	0.0105152
k__Bacteria.p__Firmicutes.c__Erysipelotrichi.o__Erysipelotrichales.f__Erysipelotrichaceae.g__Coprobacillus	young_chow	3.03817	0.0105152
k__Bacteria.p__Firmicutes.c__Clostridia.o__Clostridiales.f__Lachnospiraceae.g__Blautia	young_chow	3.51353	0.0105152
k__Bacteria.p__Firmicutes.c__Clostridia.o__Clostridiales.f__Ruminococcaceae.g__Oscillospira	young_chow	4.41001	0.0105152
k__Bacteria.p__Firmicutes.c__Erysipelotrichi.o__Erysipelotrichales	young_chow	3.23105	0.0330063
k__Bacteria.p__Firmicutes.c__Erysipelotrichi.o__Erysipelotrichales.f__Erysipelotrichaceae	young_chow	3.23206	0.0330063
k__Bacteria.p__Firmicutes	young_chow	4.87677	0.0330063
k__Bacteria.p__Firmicutes.c__Erysipelotrichi	young_chow	3.23417	0.0330063
k__Bacteria.p__Firmicutes.c__Clostridia.o__Clostridiales.f__	young_chow	4.53441	0.0330063
k__Bacteria.p__Actinobacteria.c__Actinobacteria.o__Bifidobacteriales.f__Bifidobacteriaceae.g__Bifidobacterium	old_chow	4.0174	0.00394775
k__Bacteria.p__Bacteroidetes.c__Bacteroidia.o__Bacteroidales.f__Rikenellaceae	old_chow	3.98254	0.00394775
k__Bacteria.p__Actinobacteria.c__Actinobacteria.o__Bifidobacteriales.f__Bifidobacteriaceae	old_chow	4.00143	0.00394775
k__Bacteria.p__Actinobacteria.c__Actinobacteria.o__Bifidobacteriales	old_chow	3.98519	0.00394775
k__Bacteria.p__Bacteroidetes.c__Bacteroidia.o__Bacteroidales.f__Rikenellaceae.g__	old_chow	3.97024	0.00394775
k__Bacteria.p__Actinobacteria.c__Coriobacteriia.o__Coriobacteriales.f__Coriobacteriaceae.g__	old_chow	3.5566	0.00829922
k__Bacteria.p__Firmicutes.c__Clostridia.o__Clostridiales.f__Clostridiaceae.g__SMB53	old_chow	3.54869	0.00959773
k__Bacteria.p__Actinobacteria.c__Coriobacteriia	old_chow	3.90125	0.0105152
k__Bacteria.p__Actinobacteria.c__Actinobacteria	old_chow	4.01267	0.0105152
k__Bacteria.p__Actinobacteria	old_chow	4.23551	0.0105152
k__Bacteria.p__Actinobacteria.c__Coriobacteriia.o__Coriobacteriales.f__Coriobacteriaceae	old_chow	3.91715	0.0105152
k__Bacteria.p__Actinobacteria.c__Coriobacteriia.o__Coriobacteriales	old_chow	3.95469	0.0105152
k__Bacteria.p__Actinobacteria.c__Actinobacteria.o__Actinomycetales.f__Propionibacteriaceae.g__Propionibacterium	old_chow	3.50848	0.0182354
k__Bacteria.p__Actinobacteria.c__Actinobacteria.o__Actinomycetales.f__Propionibacteriaceae	old_chow	3.48024	0.0182354
k__Bacteria.p__Firmicutes.c__Bacilli.o__Bacillales.f__Staphylococcaceae	old_chow	3.07106	0.0330063
k__Bacteria.p__Firmicutes.c__Bacilli.o__Bacillales.f__Staphylococcaceae.g__Staphylococcus	old_chow	3.03366	0.0330063
k__Bacteria.p__Firmicutes.c__Bacilli.o__Bacillales	old_chow	3.07628	0.0330063
k__Bacteria.p__Firmicutes.c__Bacilli.o__Turicibacterales.f__Turicibacteraceae	old_chow	4.70806	0.0330063
k__Bacteria.p__Firmicutes.c__Bacilli.o__Turicibacterales.f__Turicibacteraceae.g__Turicibacter	old_chow	4.6644	0.0330063
k__Bacteria.p__Firmicutes.c__Bacilli.o__Turicibacterales	old_chow	4.68411	0.0330063
k__Bacteria.p__Firmicutes.c__Bacilli.o__Bacillales.f__Planococcaceae	old_chow	3.83574	0.0411879
k__Bacteria.p__Firmicutes.c__Clostridia.o__Clostridiales.f__Peptostreptococcaceae.g__	old_chow	3.16376	0.0411879
k__Bacteria.p__Firmicutes.c__Bacilli.o__Lactobacillales.f__Streptococcaceae.g__Lactococcus	old_chow	3.47149	0.0411879

## Sheet: ST9 cecalHFD
Supplementary Table 9: cecal young HFD vs young chow
Clade	Group	LDA-ES	P value
k__Bacteria.p__Firmicutes	young_chow	5.19298	0.00394775
k__Bacteria.p__Firmicutes.c__Bacilli.o__Turicibacterales	young_chow	4.99629	0.00394775
k__Bacteria.p__Firmicutes.c__Bacilli.o__Turicibacterales.f__Turicibacteraceae	young_chow	4.99629	0.00394775
k__Bacteria.p__Firmicutes.c__Bacilli.o__Turicibacterales.f__Turicibacteraceae.g__Turicibacter	young_chow	4.99629	0.00394775
k__Bacteria.p__Firmicutes.c__Bacilli	young_chow	4.89655	0.00394775
k__Bacteria.p__Firmicutes.c__Clostridia	young_chow	4.89314	0.00394775
k__Bacteria.p__Firmicutes.c__Clostridia.o__Clostridiales	young_chow	4.89314	0.00394775
k__Bacteria.p__Firmicutes.c__Clostridia.o__Clostridiales.f__Ruminococcaceae	young_chow	4.57249	0.00394775
k__Bacteria.p__Firmicutes.c__Clostridia.o__Clostridiales.f__Ruminococcaceae.g__Oscillospira	young_chow	4.49076	0.00394775
k__Bacteria.p__Bacteroidetes	young_chow	4.27906	0.0104056
k__Bacteria.p__Bacteroidetes.c__Bacteroidia	young_chow	4.27906	0.0104056
k__Bacteria.p__Bacteroidetes.c__Bacteroidia.o__Bacteroidales	young_chow	4.27906	0.0104056
k__Bacteria.p__Bacteroidetes.c__Bacteroidia.o__Bacteroidales.f__S24_7	young_chow	4.26078	0.0104056
k__Bacteria.p__Proteobacteria.c__Betaproteobacteria	young_chow	4.18028	0.00394775
k__Bacteria.p__Proteobacteria.c__Betaproteobacteria.o__Burkholderiales	young_chow	4.18028	0.00394775
k__Bacteria.p__Proteobacteria	young_chow	4.18028	0.00394775
k__Bacteria.p__Proteobacteria.c__Betaproteobacteria.o__Burkholderiales.f__Alcaligenaceae	young_chow	4.18026	0.00394775
k__Bacteria.p__Proteobacteria.c__Betaproteobacteria.o__Burkholderiales.f__Alcaligenaceae.g__Sutterella	young_chow	4.18026	0.00394775
k__Bacteria.p__Firmicutes.c__Clostridia.o__Clostridiales.f__Clostridiaceae.g__02d06	young_chow	4.14926	0.002093
k__Bacteria.p__Firmicutes.c__Bacilli.o__Lactobacillales.f__Leuconostocaceae	young_chow	4.06765	0.0222296
k__Bacteria.p__Firmicutes.c__Bacilli.o__Lactobacillales.f__Streptococcaceae.g__Streptococcus	young_chow	3.99519	0.002093
k__Bacteria.p__Tenericutes.c__Mollicutes	young_chow	3.51654	0.00334562
k__Bacteria.p__Tenericutes	young_chow	3.51653	0.00334562
k__Bacteria.p__Tenericutes.c__Mollicutes.o__RF39	young_chow	3.49539	0.00334562
k__Bacteria.p__Firmicutes.c__Clostridia.o__Clostridiales.f__Ruminococcaceae.g__Ruminococcus	young_chow	3.48815	0.00394775
k__Bacteria.p__Firmicutes.c__Clostridia.o__Clostridiales.f__Dehalobacteriaceae	young_chow	3.45481	0.0104056
k__Bacteria.p__Firmicutes.c__Clostridia.o__Clostridiales.f__Dehalobacteriaceae.g__Dehalobacterium	young_chow	3.45481	0.0104056
k__Bacteria.p__Firmicutes.c__Clostridia.o__Clostridiales.f__Lachnospiraceae.g___Ruminococcus_	young_chow	3.45269	0.0104056
k__Bacteria.p__Actinobacteria	young_chow	3.43987	0.037373
k__Bacteria.p__Firmicutes.c__Clostridia.o__Clostridiales.f__Lachnospiraceae.g__Coprococcus	young_chow	3.29758	0.00394775
k__Bacteria.p__Firmicutes.c__Clostridia.o__Clostridiales.f__Lachnospiraceae.g__Blautia	young_chow	3.25406	0.00388491
k__Bacteria.p__Firmicutes.c__Clostridia.o__Clostridiales.f__Lachnospiraceae.g__Anaerostipes	young_chow	3.24672	0.0239683
k__Bacteria.p__Firmicutes.c__Clostridia.o__Clostridiales.f__Clostridiaceae.g__Clostridium	young_chow	3.17176	0.00394775
k__Bacteria.p__Firmicutes.c__Clostridia.o__Clostridiales.f__Lachnospiraceae.g__Dorea	young_chow	3.1204	0.00394775
k__Bacteria.p__Firmicutes.c__Clostridia.o__Clostridiales.f___Mogibacteriaceae_	young_chow	2.99601	0.00394775
k__Bacteria.p__Bacteroidetes.c__Bacteroidia.o__Bacteroidales.f__Bacteroidaceae	young_chow	2.92284	0.0249747
k__Bacteria.p__Bacteroidetes.c__Bacteroidia.o__Bacteroidales.f__Bacteroidaceae.g__Bacteroides	young_chow	2.92284	0.0249747
k__Bacteria.p__Tenericutes.c__Mollicutes.o__Anaeroplasmatales.f__Anaeroplasmataceae.g__Anaeroplasma	young_chow	2.86454	0.002093
k__Bacteria.p__Tenericutes.c__Mollicutes.o__Anaeroplasmatales.f__Anaeroplasmataceae	young_chow	2.86443	0.002093
k__Bacteria.p__Tenericutes.c__Mollicutes.o__Anaeroplasmatales	young_chow	2.86441	0.002093
k__Bacteria.p__Verrucomicrobia	young_HFD	5.29246	0.00394775
k__Bacteria.p__Verrucomicrobia.c__Verrucomicrobiae	young_HFD	5.29246	0.00394775
k__Bacteria.p__Verrucomicrobia.c__Verrucomicrobiae.o__Verrucomicrobiales	young_HFD	5.29246	0.00394775
k__Bacteria.p__Verrucomicrobia.c__Verrucomicrobiae.o__Verrucomicrobiales.f__Verrucomicrobiaceae	young_HFD	5.29246	0.00394775
k__Bacteria.p__Verrucomicrobia.c__Verrucomicrobiae.o__Verrucomicrobiales.f__Verrucomicrobiaceae.g__Akkermansia	young_HFD	5.29246	0.00394775
k__Bacteria.p__Firmicutes.c__Clostridia.o__Clostridiales.f__Clostridiaceae.g__SMB53	young_HFD	4.79347	0.00369988
k__Bacteria.p__Firmicutes.c__Bacilli.o__Lactobacillales.f__Streptococcaceae.g__Lactococcus	young_HFD	4.72289	0.00280167
k__Bacteria.p__Firmicutes.c__Bacilli.o__Lactobacillales.f__Streptococcaceae	young_HFD	4.7228	0.00394775
k__Bacteria.p__Firmicutes.c__Clostridia.o__Clostridiales.f__Peptostreptococcaceae.g__Clostridium	young_HFD	4.67448	0.002093
k__Bacteria.p__Firmicutes.c__Clostridia.o__Clostridiales.f__Clostridiaceae	young_HFD	4.55082	0.00648531
k__Bacteria.p__Firmicutes.c__Erysipelotrichi.o__Erysipelotrichales.f__Erysipelotrichaceae.g__Clostridium	young_HFD	4.53382	0.0222296
k__Bacteria.p__Firmicutes.c__Bacilli.o__Bacillales.f__Planococcaceae	young_HFD	3.71417	0.00280167
k__Bacteria.p__Firmicutes.c__Clostridia.o__Clostridiales.f__Peptostreptococcaceae.g___Clostridium_	young_HFD	3.70577	0.00280167
k__Bacteria.p__Firmicutes.c__Clostridia.o__Clostridiales.f__Peptostreptococcaceae	young_HFD	3.25367	0.00369988
k__Bacteria.p__Firmicutes.c__Bacilli.o__Lactobacillales.f__Enterococcaceae.g__Enterococcus	young_HFD	3.17858	0.00611748
k__Bacteria.p__Firmicutes.c__Bacilli.o__Lactobacillales.f__Enterococcaceae	young_HFD	3.17826	0.00611748
k__Bacteria.p__Firmicutes.c__Bacilli.o__Bacillales.f__Staphylococcaceae	young_HFD	2.7067	0.00648531
k__Bacteria.p__Firmicutes.c__Bacilli.o__Bacillales.f__Staphylococcaceae.g__Staphylococcus	young_HFD	2.7067	0.00648531
k__Bacteria.p__Firmicutes.c__Bacilli.o__Bacillales	young_HFD	2.69792	0.00394775

## Sheet: ST10 cecalDMM
Supplementary Table 10: cecal young chow noDMM vs young chow +DMM
Clade	Group	LDA-ES	P value
k__Bacteria.p__Firmicutes.c__Bacilli	young_chow	5.16581	0.0061699
k__Bacteria.p__Firmicutes.c__Bacilli.o__Lactobacillales.f__Lactobacillaceae	young_chow	5.01776	0.0061699
k__Bacteria.p__Firmicutes.c__Bacilli.o__Lactobacillales.f__Lactobacillaceae.g__Lactobacillus	young_chow	5.01776	0.0061699
k__Bacteria.p__Firmicutes.c__Bacilli.o__Lactobacillales	young_chow	5.01751	0.0061699
k__Bacteria.p__Firmicutes.c__Bacilli.o__Turicibacterales	young_chow	4.6322	0.0446097
k__Bacteria.p__Firmicutes.c__Bacilli.o__Turicibacterales.f__Turicibacteraceae	young_chow	4.6322	0.0446097
k__Bacteria.p__Firmicutes.c__Bacilli.o__Turicibacterales.f__Turicibacteraceae.g__Turicibacter	young_chow	4.6322	0.0446097
k__Bacteria.p__Firmicutes.c__Clostridia.o__Clostridiales.f__Lachnospiraceae.g__Anaerostipes	young_chow	4.19132	0.0441256
k__Bacteria.p__Proteobacteria.c__Betaproteobacteria	young_chow	4.08206	0.0284597
k__Bacteria.p__Proteobacteria.c__Betaproteobacteria.o__Burkholderiales	young_chow	4.08206	0.0284597
k__Bacteria.p__Proteobacteria.c__Betaproteobacteria.o__Burkholderiales.f__Alcaligenaceae	young_chow	4.08205	0.0284597
k__Bacteria.p__Proteobacteria.c__Betaproteobacteria.o__Burkholderiales.f__Alcaligenaceae.g__Sutterella	young_chow	4.08205	0.0284597
k__Bacteria.p__Proteobacteria	young_chow	4.08174	0.0284597
k__Bacteria.p__Firmicutes.c__Clostridia.o__Clostridiales.f__Lachnospiraceae.g__Blautia	young_chow	3.9008	0.0105871
k__Bacteria.p__Firmicutes.c__Clostridia.o__Clostridiales.f__Clostridiaceae.g__Clostridium	young_chow	3.13127	0.0284597
k__Bacteria.p__Firmicutes.c__Clostridia.o__Clostridiales.f__Lachnospiraceae	young+DMM	4.88709	0.0061699
k__Bacteria.p__Firmicutes.c__Clostridia.o__Clostridiales	young+DMM	4.87877	0.0061699
k__Bacteria.p__Firmicutes.c__Clostridia	young+DMM	4.87876	0.0061699
k__Bacteria.p__Bacteroidetes	young+DMM	4.81516	0.0061699
k__Bacteria.p__Bacteroidetes.c__Bacteroidia	young+DMM	4.81516	0.0061699
k__Bacteria.p__Bacteroidetes.c__Bacteroidia.o__Bacteroidales	young+DMM	4.81516	0.0061699
k__Bacteria.p__Firmicutes.c__Clostridia.o__Clostridiales.f__Lachnospiraceae.g___Ruminococcus_	young+DMM	4.71678	0.0061699
k__Bacteria.p__Bacteroidetes.c__Bacteroidia.o__Bacteroidales.f__S24_7	young+DMM	4.6099	0.0061699
k__Bacteria.p__Bacteroidetes.c__Bacteroidia.o__Bacteroidales.f__Rikenellaceae	young+DMM	4.32143	0.00282232
k__Bacteria.p__Firmicutes.c__Clostridia.o__Clostridiales.f__Clostridiaceae.g__SMB53	young+DMM	4.22396	0.00571231
k__Bacteria.p__Firmicutes.c__Clostridia.o__Clostridiales.f__Ruminococcaceae.g__Anaerotruncus	young+DMM	3.87634	0.011164
k__Bacteria.p__Actinobacteria.c__Actinobacteria	young+DMM	3.74108	0.0061699
k__Bacteria.p__Actinobacteria.c__Actinobacteria.o__Bifidobacteriales	young+DMM	3.74108	0.00282232
k__Bacteria.p__Actinobacteria.c__Actinobacteria.o__Bifidobacteriales.f__Bifidobacteriaceae	young+DMM	3.74108	0.00282232
k__Bacteria.p__Actinobacteria.c__Actinobacteria.o__Bifidobacteriales.f__Bifidobacteriaceae.g__Bifidobacterium	young+DMM	3.74108	0.00282232
k__Bacteria.p__Bacteroidetes.c__Bacteroidia.o__Bacteroidales.f__Bacteroidaceae	young+DMM	3.57801	0.0061699
k__Bacteria.p__Bacteroidetes.c__Bacteroidia.o__Bacteroidales.f__Bacteroidaceae.g__Bacteroides	young+DMM	3.57801	0.0061699
k__Bacteria.p__Firmicutes.c__Bacilli.o__Lactobacillales.f__Aerococcaceae	young+DMM	3.56951	0.00282232
k__Bacteria.p__Firmicutes.c__Bacilli.o__Bacillales.f__Staphylococcaceae.g__Staphylococcus	young+DMM	3.35711	0.0105871
k__Bacteria.p__Firmicutes.c__Clostridia.o__Clostridiales.f__Ruminococcaceae.g__	young+DMM	3.3183	0.0176221
k__Bacteria.p__Firmicutes.c__Clostridia.o__Clostridiales.f___Mogibacteriaceae_	young+DMM	3.13267	0.0105871
k__Bacteria.p__Firmicutes.c__Clostridia.o__Clostridiales.f__Christensenellaceae	young+DMM	3.11585	0.00282232
k__Bacteria.p__Firmicutes.c__Clostridia.o__Clostridiales.f__Peptostreptococcaceae	young+DMM	2.89993	0.00571231
k__Bacteria.p__Firmicutes.c__Bacilli.o__Bacillales	young+DMM	2.87708	0.0105871
k__Bacteria.p__Firmicutes.c__Bacilli.o__Bacillales.f__Staphylococcaceae	young+DMM	2.87614	0.0105871
k__Bacteria.p__Firmicutes.c__Bacilli.o__Bacillales.f__Staphylococcaceae.g__Jeotgalicoccus	young+DMM	2.84475	0.00282232

[truncated: 4 more sheets: ST11 cecalHFDold, ST12 cartilageMetagenomes, ST13 cecalMetagenomes, ST14 sharedMetagenomes]
